# Supplementary material for: Perceived Infant Discomfort Linked to Lower Maternal Oral Health Quality of Life: Results from a Cross-Sectional Study
Source: J Clin Med. 2024 Oct 5;13(19):5931. doi: 10.3390/jcm13195931 (PMC11477590; doi:10.3390/jcm13195931)
Supplement: Supplementary file 1 [file jcm-13-05931-s001.zip]

Archive with 1 entries (1 files):
- jcm-3215422-supplementary.pdf
